# Supplementary material for: A novel nonsense mutation in ARMC5 causes primary bilateral macronodular adrenocortical hyperplasia
Source: BMC Med Genomics. 2021 May 10;14:126. doi: 10.1186/s12920-021-00896-0 (PMC8108324; doi:10.1186/s12920-021-00896-0)
Supplement: Supplementary file 2 — Additional file 2: Table S2. In silico predictions of ARMC5 c.1369C>T (p.Arg457Trp) on functional impacts using VarCards (http://varcards.biols.ac.cn/). [file 12920_2021_896_MOESM2_ESM.xlsx]

## Sheet: Sheet1
Details	Location	Ref	Alt	Gene	Effect	Mutation_type	Amino acids change	Supporting deleterious algorithm	D:A algorithms	damaging score	Extreme	Cytoband	SIFT_score	SIFT_pred	Polyphen2_HDIV_score	Polyphen2_HDIV_pred	Polyphen2_HVAR_score	Polyphen2_HVAR_pred	LRT_score	LRT_pred	MutationTaster_score	MutationTaster_pred	MutationAssessor_score	MutationAssessor_pred	FATHMM_score	FATHMM_pred	PROVEAN_score	PROVEAN_pred	VEST3_score	VEST3_pred	MetaSVM_score	MetaSVM_pred	MetaLR_score	MetaLR_pred	M_CAP_score	M_CAP_pred	CADD_score	CADD_pred	DANN_score	DANN_pred	FATHMM_MKL_score	FATHMM_MKL_pred	Eigen_score	Eigen_pred	GenoCanyon_score	GenoCanyon_pred	fitCons_score	fitCons_pred	GERP_score
	chr16:31473952-31473952	C	T	ARMC5	nonsynonymous nonsynonymous nonsynonymous nonsynonymous	SNV	ARMC5:NM_001105247:exon3:c.1084C>T:p.R362W ARMC5:NM_024742:exon3:c.1084C>T:p.R362W ARMC5:NM_001301820:exon4:c.1180C>T:p.R394W ARMC5:NM_001288767:exon5:c.1369C>T:p.R457W ENSG00000140691:ENST00000268314:exon3:c.1084C>T:p.R362W ENSG00000140691:ENST00000457010:exon3:c.1084C>T:p.R362W ENSG00000140691:ENST00000538189:exon4:c.1180C>T:p.R394W ENSG00000140691:ENST00000563544:exon4:c.1084C>T:p.R362W ENSG00…	19	19:23	0.83	Y	16p11.2	0.002	Damaging	1	Probably_damaging	1	Probably_damaging	0	Deleterious	1	Disease_causing	2.415	Medium	1.82	Tolerable	-7.22	Damaging	0.841	Damaging	-0.875	Tolerable	0.154	Tolerable	0.191	Damaging	34	Damaging	0.999	Damaging	0.888	Damaging	0.516	Damaging	1	Damaging	0.719	Damaging	5.04
	chr16:31474237-31474237	A	T	ARMC5	nonsynonymous nonsynonymous nonsynonymous nonsynonymous	SNV	ARMC5:NM_001105247:exon3:c.1369A>T:p.R457W ARMC5:NM_024742:exon3:c.1369A>T:p.R457W ARMC5:NM_001301820:exon4:c.1465A>T:p.R489W ARMC5:NM_001288767:exon5:c.1654A>T:p.R552W ENSG00000140691:ENST00000268314:exon3:c.1369A>T:p.R457W ENSG00000140691:ENST00000457010:exon3:c.1369A>T:p.R457W ENSG00000140691:ENST00000412665:exon4:c.301A>T:p.R101W ENSG00000140691:ENST00000538189:exon4:c.1465A>T:p.R489W ENSG000…	11	11:23	0.48	N	16p11.2	0.002	Damaging	1	Probably_damaging	0.992	Probably_damaging	0	Deleterious	0.979	Polymorphism	2.045	Medium	1.75	Tolerable	-2.1	Tolerable	0.491	Tolerable	-1.016	Tolerable	0.115	Tolerable	0.109	Damaging	26.2	Damaging	0.999	Damaging	0.924	Damaging	0.156	Damaging	0.04	Tolerable	0.719	Damaging	0.87
[truncated: 76 more columns]

## Sheet: Sheet2
algorithm	score	prediction
SIFT	0.002	Damaging
Polyphen-2_HDIV	1	Probably_damaging
Polyphen-2_HVAR	0.992	Probably_damaging
LRT	0	Deleterious
MutationTaster	0.979	Polymorphism
MutationAssessor	2.045	Medium
FATHMM	1.75	Tolerable
PROVEAN	-2.1	Tolerable
VEST3	0.491	Tolerable
MetaSVM	-1.016	Tolerable
MetaLR	0.115	Tolerable
M-CAP	0.109	Damaging
CADD	26.2	Damaging
DANN	0.999	Damaging
FATHMM_MKL	0.924	Damaging
Eigen	0.156	Damaging
GenoCanyon	0.04	Tolerable
fitCons	0.719	Damaging
GERP++	0.87	Nonconserved
phyloP	1.456	Nonconserved
phastCons	1	Conserved
SiPhy	10.777	Nonconserved
REVEL	0.115	Tolerable
ReVe	0.433	Tolerable
ClinPred	0.910227	pathogenic
